# Supplementary material for: CRISPR RNA-Guided Transposases Facilitate Dispensable Gene Study in Phage
Source: Viruses. 2024 Mar 9;16(3):422. doi: 10.3390/v16030422 (PMC10974960; doi:10.3390/v16030422)
Supplement: Supplementary file 1 [file viruses-16-00422-s001.zip]

Archive with 1 entries (1 files):
- viruses-2867715-supplementary.pdf
